# Supplementary material for: Rapid Classification and Recognition Method of the Species and Chemotypes of Essential Oils by ATR-FTIR Spectroscopy Coupled with Chemometrics
Source: Molecules. 2022 Aug 31;27(17):5618. doi: 10.3390/molecules27175618 (PMC9458032; doi:10.3390/molecules27175618)
Supplement: Supplementary file 1 [file molecules-27-05618-s001.zip]

Archive with 1 entries (1 files):
- molecules-1816355-supplementary.pdf
